# Supplementary material for: Adherence to Data-Driven Dietary Patterns and Lung Cancer Risk: A Systematic Review and Dose–Response Meta-Analysis
Source: Nutrients. 2023 Oct 17;15(20):4406. doi: 10.3390/nu15204406 (PMC10610272; doi:10.3390/nu15204406)
Supplement: Supplementary file 1 [file nutrients-15-04406-s001.zip]

Archive with 1 entries (1 files):
- nutrients-2636507-supplementary.pdf
